# Supplementary material for: Metformin Affects Olaparib Sensitivity through Induction of Apoptosis in Epithelial Ovarian Cancer Cell Lines
Source: Int J Mol Sci. 2021 Sep 29;22(19):10557. doi: 10.3390/ijms221910557 (PMC8508816; doi:10.3390/ijms221910557)
Supplement: Supplementary file 1 [file ijms-22-10557-s001.zip]

Archive with 1 entries (1 files):
- ijms-1392068-supplementary.pdf
